# Supplementary material for: Retention and Transport of Nanoplastics with Different Surface Functionalities in a Sand Filtration System
Source: Nanomaterials (Basel). 2023 Dec 21;14(1):32. doi: 10.3390/nano14010032 (PMC11326042; doi:10.3390/nano14010032)
Supplement: Supplementary file 1 [file nanomaterials-14-00032-s001.zip]

Archive with 1 entries (1 files):
- nanomaterials-2778092-supplementary.pdf
